# Supplementary material for: Responses of Grain Yield and Yield Related Parameters to Post-Heading Low-Temperature Stress in Japonica Rice
Source: Plants (Basel). 2021 Jul 12;10(7):1425. doi: 10.3390/plants10071425 (PMC8309334; doi:10.3390/plants10071425)
Supplement: Supplementary file 1 [file plants-10-01425-s001.zip]

Archive with 1 entries (1 files):
- plants-1269491-supplementary.pdf
